# Supplementary material for: Microcracking of strawberry fruit cuticles: mechanism and factors
Source: Sci Rep. 2023 Nov 8;13:19376. doi: 10.1038/s41598-023-46366-8 (PMC10632442; doi:10.1038/s41598-023-46366-8)
Supplement: Supplementary file 1 — Supplementary Information 1. [file 41598_2023_46366_MOESM1_ESM.xlsx]

## Sheet: Figure 2
	Microcracks		Cells	cells pooled
Section of the fruit	Angle (°) (+90-90)	Section of the fruit	Angle (°) (+90-90)	Angle (°) (+90-90)
Calyx-end	16.57	Calyx-end	2.34	2.34
Calyx-end	32.75	Calyx-end	2.34	2.34
Calyx-end	38.22	Calyx-end	2.93	2.93
Calyx-end	38.45	Calyx-end	3.57	3.57
Calyx-end	65.95	Calyx-end	6.15	6.15
Calyx-end	-88.84	Calyx-end	6.78	6.78
Calyx-end	-88.7	Calyx-end	10.69	10.69
Calyx-end	-84.87	Calyx-end	16.4	16.4
Calyx-end	-83.17	Calyx-end	17.54	17.54
Calyx-end	-82.8	Calyx-end	17.59	17.59
Calyx-end	-81.84	Calyx-end	19.02	19.02
Calyx-end	16.77	Calyx-end	22.5	22.5
Calyx-end	23.83	Calyx-end	25.03	25.03
Calyx-end	71.49	Calyx-end	28.43	28.43
Calyx-end	-54.48	Calyx-end	42.28	42.28
Calyx-end	-7.82	Calyx-end	47.54	47.54
Calyx-end	54.71	Calyx-end	-14.76	-14.76
Calyx-end	85.79	Calyx-end	57.87	57.87
Calyx-end	-86.65	Calyx-end	-32.82	-32.82
Calyx-end	-82.75	Calyx-end	62.81	62.81
Calyx-end	-79.94	Calyx-end	-29.28	-29.28
Calyx-end	-57.94	Calyx-end	-28.57	-28.57
Calyx-end	31.47	Calyx-end	-24.93	-24.93
Calyx-end	83.93	Calyx-end	-24.64	-24.64
Calyx-end	-70.45	Calyx-end	-23.32	-23.32
Calyx-end	-65.45	Calyx-end	-19.63	-19.63
Calyx-end	-50.88	Calyx-end	-12.47	-12.47
Calyx-end	5.52	Calyx-end	-8.53	-8.53
Calyx-end	7.79	Calyx-end	-7.52	-7.52
Calyx-end	9.25	Calyx-end	-0.76	-0.76
Calyx-end	9.59	Calyx-end	-0.69	-0.69
Calyx-end	10.85	Calyx-end	-0.06	-0.06
Calyx-end	67.84	equator	2.31	2.31
Calyx-end	-5.49	equator	4.28	4.28
Calyx-end	2.34	equator	4.41	4.41
Calyx-end	2.34	equator	4.46	4.46
Calyx-end	6.15	equator	6.36	6.36
Calyx-end	17.54	equator	7.46	7.46
Calyx-end	2.35	equator	7.71	7.71
Calyx-end	3.48	equator	8.22	8.22
Calyx-end	5.82	equator	8.67	8.67
Calyx-end	7.77	equator	16.57	16.57
Calyx-end	16.53	equator	67.17	67.17
Calyx-end	17.52	equator	-22.85	-22.85
Calyx-end	18.31	equator	-22.53	-22.53
Calyx-end	30.74	equator	-20.77	-20.77
Calyx-end	48.17	equator	-20.45	-20.45
Calyx-end	48.57	equator	34.04	34.04
Calyx-end	51.98	equator	18	18
Calyx-end	52.54	equator	41.53	41.53
Calyx-end	53.31	equator	19.03	19.03
Calyx-end	61.64	equator	-2.55	-2.55
Calyx-end	73.63	equator	17.33	17.33
Calyx-end	77.07	equator	-6.67	-6.67
Calyx-end	78.31	equator	15.11	15.11
Calyx-end	80.8	equator	-18.63	-18.63
Calyx-end	-35.79	equator	-15.72	-15.72
Calyx-end	-15.87	equator	-13.57	-13.57
Calyx-end	9.43	equator	-7.98	-7.98
Calyx-end	20.9	equator	-3.5	-3.5
Calyx-end	56.31	equator	-3.42	-3.42
Calyx-end	57.08	equator	-3.08	-3.08
Calyx-end	-86.25	equator	-1.29	-1.29
Calyx-end	-72.81	equator	-0.08	-0.08
Calyx-end	-57.66	tip	3	3
Calyx-end	-55.89	tip	2.98	2.98
Calyx-end	-31.95	tip	3.76	3.76
Calyx-end	2.03	tip	6.32	6.32
Calyx-end	5.1	tip	14.4	14.4
Calyx-end	5.66	tip	14.83	14.83
Calyx-end	10.09	tip	17.71	17.71
Calyx-end	11.34	tip	20.38	20.38
Calyx-end	12.46	tip	20.46	20.46
Calyx-end	14.66	tip	23.63	23.63
Calyx-end	20.12	tip	23.78	23.78
Calyx-end	75.95	tip	24.19	24.19
Calyx-end	77.24	tip	27.84	27.84
Calyx-end	-42.45	tip	28.15	28.15
Calyx-end	-27.85	tip	41.93	41.93
Calyx-end	-24.62	tip	42.61	42.61
Calyx-end	-16.61	tip	-54.85	-54.85
Calyx-end	-9.97	tip	-27.84	-27.84
Calyx-end	1.77	tip	-25.82	-25.82
Calyx-end	1.88	tip	-20.8	-20.8
Calyx-end	5.93	tip	-12.51	-12.51
Calyx-end	29.9	tip	-9.87	-9.87
Calyx-end	-89.58	tip	6.1	6.1
Calyx-end	-88.03	tip	7.21	7.21
Calyx-end	-68.38	tip	17.3	17.3
Calyx-end	-66.91	tip	-38.42	-38.42
Calyx-end	-66.6	tip	-32.37	-32.37
Calyx-end	-61.38	tip	-11.17	-11.17
Calyx-end	-34.33	tip	-9.07	-9.07
Calyx-end	-27.36	tip	-7.64	-7.64
Calyx-end	-14.59	tip	-5.74	-5.74
Calyx-end	-8.63	tip	-0.33	-0.33
Calyx-end	-6.9			16.57
equator	57.54			17.3
equator	-60.03			17.54
equator	14.52			17.59
equator	65.85			19.02
equator	74.59			22.5
equator	80.29			25.03
equator	-64.66			28.43
equator	-62.42			28.64
equator	-61.14			42.28
equator	10.5			47.54
equator	69.57			54.37
equator	78.1			57.87
equator	-60.23			58.87
equator	-33.77			62.81
equator	-24.62			67.17
equator	0.25			-88.81
equator	4.34			-38.42
equator	8.83			-34.58
equator	13.49			-32.37
equator	72.49			-29.52
equator	-46.08			-29.28
equator	-17.67			-28.57
equator	-11.59			-24.93
equator	62.7			-24.64
equator	73.35			-23.32
equator	73.45			-22.85
equator	78.84			-22.53
equator	81.27			-20.77
equator	85.72			-20.45
equator	88.65			-19.63
equator	-87.21			-18.63
equator	-77.93			-15.72
equator	-34.17			-13.57
equator	-18.95			-12.47
equator	-11.57			-11.17
equator	-4.96			-9.07
equator	1.67			-8.53
equator	2.35			-7.98
equator	3.07			-7.64
equator	17.31			-7.52
equator	53.57			-5.74
equator	56.53			-3.5
equator	77.21			-3.42
equator	79.34			-3.33
equator	79.39			-3.08
equator	-89.94			-2.42
equator	-10.99			-1.29
equator	-6.28			-0.89
equator	12.88			-0.76
equator	38.08			-0.69
equator	54.57			-0.33
equator	75.72			-0.08
equator	80.93			-0.06
equator	-89.15
equator	-82.91
equator	-77.45
equator	-73.43
equator	-73.37
equator	-73.12
equator	-68.07
equator	-63.9
equator	-63.59
equator	-62.76
equator	-62.08
equator	-52.41
equator	74.85
equator	12.49
equator	-16.95
tip	-89.64
tip	-88.64
tip	-87.99
tip	-87.1
tip	-84.47
tip	13.26
tip	16.76
tip	71.49
tip	88.21
tip	-87.26
tip	-74.14
tip	-69.51
tip	-26.29
tip	-19.51
tip	-14.6
tip	-9.18
tip	17.45
tip	19.55
tip	42.43
tip	43.06
tip	51.91
tip	68.44
tip	72.52
tip	73.24
tip	76.23
tip	85.9
tip	86.15
tip	89.19
tip	-86.97
tip	-82.71
tip	-80.4
tip	-79.09
tip	-72.43
tip	-70.28
tip	-67.98
tip	-63.32
tip	-54.6
tip	-44.76
tip	-40.52
tip	-39.47
tip	-18.34
tip	-16.34
tip	-12.89
tip	-0.66
tip	4.04
tip	57.12
tip	-87.12
tip	-81.44
tip	-80.29
tip	4.19
tip	52.58
tip	55.2
tip	65.34
tip	67.5
tip	86.31
tip	-88.68
tip	-86.05
tip	-82.06
tip	-80.65
tip	-79.09
tip	-75.81
tip	-73.26
tip	-65.99
tip	-63.99
tip	-6.52

## Sheet: Figure 3
Microcracks		Cells
Section of the fruit	Angle (°) (+90-90)	Section of the fruit	Angle (°) (+90-90)
Caly-end	20.88	Caly-end	24.39
Caly-end	-87.11	Caly-end	3.63
Caly-end	9.61	Caly-end	5.77
Caly-end	13.51	Caly-end	-57.48
Caly-end	38.31	Caly-end	-36.38
Caly-end	-43.7	Caly-end	36.26
Caly-end	-25.3	Caly-end	47
Caly-end	-0.13	Caly-end	2.56
Caly-end	59.04	Caly-end	-22.8
Caly-end	77.13	Caly-end	-19.68
Caly-end	80.02	Caly-end	-13.23
Caly-end	24.88	Caly-end	-60.23
Caly-end	24.19	Caly-end	13.1
Caly-end	1.7	Caly-end	4.31
Caly-end	21.8	Caly-end	-42.35
Caly-end	-58.17	Caly-end	-42.21
Caly-end	-11.09	Caly-end	51.94
Caly-end	74.03	Caly-end	0.99
Caly-end	8.62	Caly-end	-78.79
Caly-end	13.02	Caly-end	-64.29
Caly-end	69.63	Caly-end	-33.14
Caly-end	-71.45	Caly-end	-31.46
Caly-end	2.52	Caly-end	88.74
Caly-end	81.88	Caly-end	-12.87
Caly-end	15.97	Caly-end	76.05
Caly-end	-71.57	Caly-end	-0.45
Caly-end	-79.83	Caly-end	72.04
Caly-end	-16.59	Caly-end	0.03
Caly-end	6.97	Caly-end	-6.83
Caly-end	-89.01	Caly-end	-20.5
equator	68.62	Caly-end	7.99
equator	-79.83	Caly-end	5.56
equator	-2.63	Caly-end	-2.93
equator	0.1	Caly-end	-1
equator	-17.71	Caly-end	27.89
equator	14.15	Caly-end	20.25
equator	11.68	Caly-end	60.38
equator	-14.23	Caly-end	5.1
equator	30.7	Caly-end	10.23
equator	38.18	Caly-end	-0.83
equator	-53.61	Caly-end	-75.67
equator	-71.27	Caly-end	-19.98
equator	-37.98	equator	-14.25
equator	30.34	equator	-2.1
equator	-56.22	equator	83.82
equator	-80.25	equator	-75.11
equator	-39.44	equator	-10.32
equator	2.75	equator	10.16
equator	-14.2	equator	4.56
equator	5.09	equator	85.51
equator	80.59	equator	-31.56
equator	-72.6	equator	-17.66
equator	-5.15	equator	38.3
equator	-4.43	equator	23.16
equator	-17.27	equator	40.97
equator	-9.99	equator	-68.25
equator	52.86	equator	13.21
equator	-40.08	equator	15.89
equator	49.59	equator	5.06
tip	70.96	equator	9.58
tip	0.34	equator	52.65
tip	-3.49	equator	31.96
tip	16.99	equator	5.03
tip	-48.11	equator	-20.73
tip	-20.79	equator	-55.88
tip	-17.91	equator	65.77
tip	0.61	equator	6.1
tip	8.59	equator	72.9
tip	11.22	equator	-35.19
tip	-83.54	equator	72.36
tip	89.61	equator	-10.93
tip	89.36	equator	-0.77
tip	21.68	equator	4.71
tip	8.43	equator	5.53
tip	9.96	equator	-22.87
tip	53.66	equator	26.41
tip	64.55	equator	7.84
tip	75.95	equator	9.49
tip	88.97	equator	17.15
tip	-86.59	tip	-31.4
tip	36.94	tip	4.14
tip	-0.38	tip	-46.42
		tip	8.69
		tip	2.55
		tip	-69.06
		tip	-83.9
		tip	-9.12
		tip	-13.85
		tip	-26.66
		tip	19.76
		tip	-1.57
		tip	23.95
		tip	-71.88
		tip	31.16
		tip	9.26
		tip	51.55
		tip	-34.87
		tip	-5.14
		tip	13.49
		tip	9.69
		tip	-37.71
		tip	-9.55
		tip	17.69
		tip	1.82
		tip	2.82
		tip	17.49
		tip	39.02
		tip	-4.12
		tip	-14.46

## Sheet: Figure 4
sample	DAFB	mass (g)	Surface area (cm2)	Osmotic potential (-MPa)	HUE°1	HUE°2	HUE (°)	#sample	DAFB	infiltrated area without trichomes (%)		DAFB	CM (g/m2)	SE	DCM( g/m2)	SE	wax (g/m2)	SE	CM (mg per fruit)	SE	DCM( g per fruit)	SE	wax (g per fruit)	SE
1	20	4.76414	14.1036	-0.757021	100.377	100.098	100.238	1	20	0.747275		20	0.736887	0.0269521	0.611155	0.0236303	0.125732	0.015458	0.896944	0.0328063	0.743902	0.028763	0.153042	0.0188156
2	20	3.00816	10.4378	-0.717759	99.9262	102.133	101.029	2	20	0		28	0.561383	0.021146	0.449974	0.00937674	0.111408	0.0214604	1.20061	0.0452241	0.962344	0.0200537	0.238265	0.0458967
3	20	6.78676	17.7802	-0.772971	99.8045	101.889	100.847	3	20	4.04398		33	0.457209	0.0269521	0.371844	0.00917361	0.0853649	0.0160986	1.20056	0.0569381	0.976407	0.0240886	0.224156	0.0422725
4	20	3.59341	11.726	-0.768064	100.009	102.142	101.075	4	20	16.1319		37	0.413803	0.0269521	0.332634	0.0182932	0.081169	0.010729	1.257	0.0724299	1.01044	0.055569	0.246566	0.0325914
5	20	2.06506	8.1594	-0.624512	102.42	101.706	102.063	5	20	16.1319
6	20	2.58852	9.46002	-0.733709	101.805	99.5774	100.691	6	20	11.8828
7	20	2.65306	9.61377	-0.726348	99.643	100.202	99.9226	7	20	1.84618
8	20	4.32562	13.2397	-0.777879	99.552	102.12	100.836	8	20	0.747275
9	20	5.45923	15.4188	-0.734936	99.1883	99.9337	99.561	9	20	17.2308
10	20	3.61938	11.7814	-0.770517	99.8398	100.677	100.258	10	20	0.747275
1	28	6.63451	17.518	-0.814687	93.7254	94.0532	93.8893	11	20	3.09493
2	28	11.4638	25.0598	-0.88953	91.2066	90.627	90.9168	12	20	11.7363
3	28	8.21385	20.1463	-0.770517	95.9685	96.8274	96.398	13	20	4.04398
4	28	7.4484	18.8966	-0.806099	98.0362	96.9175	97.4768	14	20	0
5	28	12.1468	26.0275	-0.927566	86.728	92.5124	89.6202	15	20	2.94508
6	28	9.08709	21.5239	-0.849041	94.6757	95.8728	95.2742	16	20	0
7	28	6.96037	18.0766	-0.760702	96.3931	95.7006	96.0469	17	20	1.84618
8	28	8.48779	20.5837	-0.76561	93.9615	96.4142	95.1878	18	20	1.84618
9	28	13.2327	27.5281	-1.04658	89.6368	94.2075	91.9221	19	20	1.84618
10	28	7.21433	18.5057	-0.912842	91.3984	91.5322	91.4653	20	20	7.34068
1	33	7.93565	19.697	-0.455194	54.6408	92.4968	73.5688	21	20	0.902414
2	33	8.8794	21.2006	-1.13246	52.5992	88.278	70.4386	22	20	1.84618
3	33	10.9938	24.3824	-1.00732	53.8017	72.3328	63.0673	23	20	0.747275
4	33	11.8048	25.5453	-0.903027	45.7291	48.6255	47.1773	24	20	9.53848
5	33	17.8546	33.4925	-0.9337	47.0664	44.6132	45.8398	25	20	0
6	33	15.0832	29.9909	-0.814687	48.0714	42.8517	45.4616	26	20	14.105
7	33	10.2662	23.3135	-0.888304	49.4169	43.5838	46.5004	27	20	16.527
8	33	13.3399	27.6739	-1.15946	58.7329	46.9353	52.8341	28	20	6.50402
9	33	15.7972	30.9128	-0.786468	71.241	52.7869	62.0139	29	20	0
10	33	12.3964	26.3763	-0.608562	42.5184	73.461	57.9897	30	20	8.18803
1	37	14.3509	29.0295	-1.157	45.8923	49.4833	47.6878	31	20	0
2	37	16.16	31.3758	-1.21222	47.152	52.3284	49.7402	32	20	0
3	37	15.3783	30.3738	-1.59134	39.9157	41.7519	40.8338	33	20	13.9341
4	37	14.6258	29.3923	-0.952104	48.3199	48.2104	48.2652	34	20	0
5	37	16.5933	31.924	-1.39994	45.7069	46.89	46.2985	35	20	5.21614
6	37	17.7105	33.3152	-1.13001	42.1846	40.7409	41.4628	36	20	0
7	37	16.2518	31.4924	-1.13492	47.0924	41.5276	44.31	37	20	8.43958
8	37	16.9651	32.3905	-1.22939	46.6442	38.5932	42.6187	38	20	5.14288
9	37	17.632	33.2184	-1.23062	46.7033	47.0538	46.8786	39	20	9.53848
10	37	8.91547	21.2569	-1.19258	47.4774	53.9302	50.7038	40	20	4.04398
								41	20	4.10503
								42	20	4.04398
								43	20	0.747275
								44	20	0.747275
								45	20	1.84618
								46	20	5.14288
								47	20	9.78543
								48	20	6.24178
								49	20	5.14288
								50	20	0
								51	20	0
								52	20	0
								53	20	4.04398
								54	20	3.04386
								55	20	0
								56	20	5.14288
								57	20	15.033
								58	20	0
								59	20	12.9939
								60	20	20.5275
								61	20	22.4131
								62	20	10.6374
								63	20	16.1319
								64	20	0.747275
								65	20	0.875055
								66	20	2.94508
								67	20	1.84618
								68	20	0
								69	20	4.04398
								70	20	4.04398
								71	20	6.41464
								72	20	0
								73	20	7.08606
								74	20	19.004
								75	20	10.6374
								76	20	0
								77	20	8.43958
								78	20	0
								79	20	12.9939
								80	20	8.43958
								16	28	27.7952
								25	28	35.8041
								30	28	28.7254
								46	28	35.507
								59	28	31.68
								66	28	42.9115
								67	28	40.3921
								69	28	55.8683
								21	28	0
								26	28	0
								35	28	35.089
								49	28	42.4036
								71	28	0
								2	28	1.02426
								17	28	15.5929
								22	28	5.62196
								31	28	2.02211
								34	28	2.02211
								50	28	2.02211
								23	28	3.12101
								42	28	3.12101
								47	28	3.12101
								58	28	3.12101
								48	28	7.51662
								5	28	11.3691
								12	28	4.21991
								70	28	7.51662
								64	28	4.47253
								3	28	5.31881
								13	28	5.31881
								14	28	5.31881
								19	28	5.31881
								63	28	5.31881
								28	28	5.54359
								27	28	6.41772
								29	28	6.41772
								18	28	6.50319
								40	28	6.59058
								24	28	6.86494
								41	28	6.86494
								11	28	6.9607
								4	28	7.81632
								51	28	8.61552
								37	28	9.71442
								45	28	9.71442
								62	28	9.71442
								78	28	9.71442
								56	28	9.96136
								75	28	9.96136
								73	28	10.4901
								1	28	11.2254
								72	28	11.3691
								57	28	11.9122
								74	28	11.9122
								60	28	12.2086
								54	28	12.5185
								80	28	12.5185
								43	28	13.0111
								65	28	13.1699
								6	28	13.4981
								20	28	13.4981
								33	28	14.11
								39	28	14.11
								52	28	15.2089
								44	28	15.7986
								15	28	16.5826
								36	28	17.4067
								55	28	17.8265
								9	28	20.0737
								8	28	20.7034
								76	28	20.7034
								10	28	21.8023
								79	28	22.3209
								38	28	24.0001
								7	28	25.4696
								53	28	29.0625
								61	28	36.8206
								77	28	38.2603
								68	28	39.1748
								32	28	43.7804
								1	33	48.054
								2	33	1.90015
								3	33	24.9771
								4	33	48.054
								5	33	20.8257
								6	33	5.19685
								7	33	74.4276
								8	33	19.4826
								9	33	46.2225
								10	33	23.8782
								11	33	19.4826
								12	33	31.5705
								13	33	57.9441
								14	33	4.09795
								15	33	12.8892
								16	33	14.6954
								17	33	18.3837
								18	33	32.6694
								19	33	7.39465
								20	33	33.7683
								21	33	21.6804
								22	33	6.29575
								23	33	51.3507
								24	33	73.3287
								25	33	12.8892
								26	33	18.3837
								27	33	26.076
								28	33	13.3762
								29	33	29.3727
								30	33	40.3617
								31	33	59.043
								32	33	3.04789
								33	33	27.1749
								34	33	2.99905
								35	33	27.1749
								36	33	77.7243
								37	33	32.6694
								38	33	38.1639
								39	33	75.8762
								40	33	79.9221
								41	33	32.6694
								42	33	30.4716
								43	33	16.1859
								44	33	4.09795
								45	33	13.9881
								46	33	21.6804
								47	33	32.6694
								48	33	12.8892
								49	33	11.7903
								50	33	38.8473
								51	33	4.09795
								52	33	35.9661
								53	33	6.29575
								54	33	17.4923
								55	33	3.04789
								56	33	46.3812
								57	33	76.6254
								58	33	55.9068
								59	33	5.19685
								60	33	12.8892
								61	33	0
								62	33	15.087
								63	33	71.6372
								64	33	29.7146
								65	33	52.4496
								66	33	78.8232
								67	33	22.7793
								68	33	77.7243
								69	33	15.087
								70	33	7.39465
								71	33	9.59246
								72	33	22.7793
								73	33	26.3812
								74	33	31.9368
								75	33	36.8057
								76	33	75.5265
								77	33	58.6034
								78	33	6.29575
								79	33	12.8892
								80	33	41.7853
								1	37	52.1057
								2	37	50.4085
								3	37	17.4414
								4	37	41.3394
								5	37	30.6024
								6	37	41.7088
								7	37	56.7521
								8	37	88.1374
								9	37	74.4054
								10	37	34.3279
								11	37	92.1667
								12	37	79.8834
								13	37	16.5501
								14	37	6.45243
								15	37	30.6158
								16	37	41.6173
								17	37	53.841
								18	37	24.0348
								19	37	31.7521
								20	37	18.5915
								21	37	14.9026
								22	37	51.5074
								23	37	72.9421
								24	37	25.7511
								25	37	13.0458
								26	37	44.8522
								27	37	9.88344
								28	37	14.3279
								29	37	21.7991
								30	37	44.914
								31	37	47.0994
								32	37	48.2107
								33	37	24.0348
								34	37	17.4414
								35	37	41.4814
								36	37	50.4085
								37	37	22.9359
								38	37	33.7077
								39	37	82.1057
								40	37	85.0175
								41	37	3.15572
								42	37	10.4519
								43	37	38.3206
								44	37	17.4414
								45	37	30.2455
								46	37	84.0249
								47	37	5.52639
								48	37	7.55133
								49	37	51.7789
								50	37	28.9865
								51	37	75.6832
								52	37	15.2436
								53	37	39.4195
								54	37	54.8041
								55	37	39.4195
								56	37	21.837
								57	37	39.4195
								58	37	9.74913
								59	37	78.9799
								60	37	18.5403
								61	37	40.5184
								62	37	72.3865
								63	37	28.4304
								64	37	51.5074
								65	37	53.7588
								66	37	76.7821
								67	37	48.824
								68	37	91.9141
								69	37	83.8681
								70	37	72.3739
								71	37	20.9946
								72	37	0
								73	37	14.3279
								74	37	24.6275
								75	37	64.7067
								76	37	84.4744
								77	37	70.1887
								78	37	83.3755
								79	37	94.3645
								80	37	12.715

## Sheet: Figure 5
		Clery		Elsanta						Clery
#sample	RH(%)	infiltrated area without trichomes (%)	RH(%)	infiltrated area without trichomes (%)				#sample	RH(%)	Increase (%)
1	23	11.8043	23	16.6838				1	15	1.79792
2	23	30.0659	23	16.7747				2	15	0.990003
3	23	46.4467	23	35.9874				3	15	-3.62653
4	23	18.5052	23	32.1822				4	15	1.87625
5	23	25.9223	23	14.7478				5	15	3.30688
6	23	11.2142	23	19.8512				6	15	-4.59111
7	23	3.39786	23	36.3295				7	15	7.54483
8	23	40.4757	23	38.2846				8	15	1.18791
9	23	21.7192	23	41.9947				9	15	4.30216
10	23	39.5614	23	10.0546				1	35	6.2606
11	23	19.8653	23	24.9134				2	35	-1.2319
12	23	0.427382	23	11.3931				3	35	-5.18429
13	23	-0.342631	23	29.1296				4	35	13.4594
14	23	16.9137	23	9.57224				5	35	0.93607
15	23	13.0618	23	38.7246				6	35	-2.58521
16	23	18.4929	23	18.4637				7	35	1.5193
17	23	5.95425	23	21.8236				8	35	1.47686
18	23	4.75388	23	15.0629				9	35	1.10853
19	23	-1.02038	23	2.74008				10	35	2.98583
20	23	-0.0219485	23	5.78854				1	80	-1.26094
21	23	24.1445	23	8.34177				2	80	2.94909
22	23	8.86182	23	-0.830723				3	80	-5.46935
23	23	3.02902	23	22.2109				4	80	15.8122
24	23	7.70299	23	10.4845				5	80	5.58638
25	23	12.3838	23	4.41496				6	80	1.79352
26	23	8.58357	23	3.55644				7	80	5.07188
27	23	2.0041	23	2.00552				8	80	4.81498
28	23	1.95219	23	25.6788				9	80	2.99631
29	23	30.8324	23	50.8954				10	80	2.92061
30	23	29.3296	23	4.58627				1	100	9.92065
31	23	12.5515	23	1.71589				2	100	7.44851
32	23	20.073	23	1.27942				3	100	0.931064
33	23	22.9663	23	34.9798				4	100	1.92634
34	23	7.18423	23	26.6783				5	100	36.2114
35	23	24.2494	23	23.697				6	100	26.1455
36	23	6.53213	23	68.7455				7	100	0.866853
37	23	9.48306	23	9.40717				8	100	7.44851
38	23	18.0691	23	31.8442				9	100	24.3682
39	23	10.3861	23	40.1248				1	water	44.9479
40	23	45.0481	23	8.77964				2	water	30.2114
1	48	23.4833	23	18.1729				3	water	54.7723
2	48	29.1743	23	22.6506				4	water	59.9355
3	48	18.6052	23	44.4034				5	water	43.2036
4	48	16.4372	48	9.04513				6	water	37.561
5	48	22.1282	48	28.8399				7	water	30.1513
6	48	13.4562	48	28.4933				8	water	53.8417
7	48	8.5781	48	1.43292
8	48	8.84911	48	5.51913
9	48	42.7244	48	0.341029
10	48	24.2963	48	3.23136
11	48	24.2963	48	28.1319
12	48	16.5849	48	15.3675
13	48	9.61976	48	15.6489
14	48	20.9946	48	16.674
15	48	26.9494	48	24.4487
16	48	13.4562	48	24.6584
17	48	12.6431	48	23.7948
18	48	16.4372	48	14.4905
19	48	8.3071	48	60.2858
20	48	3.70005	48	28.2401
21	48	11.3275	48	17.8743
22	48	11.5591	48	13.19
23	48	56.5456	48	17.7697
24	48	14.5402	48	38.1284
25	48	-0.635989	48	48.6807
26	48	53.5646	48	33.3789
27	48	16.7082	48	25.5392
28	48	34.0524	48	34.8572
29	48	-0.364986	48	55.1136
30	48	31.0048	48	52.1792
31	48	26.7353	48	60.4729
32	48	19.1832	48	18.934
33	48	25.6513	48	15.6423
34	48	7.49409	48	23.1761
35	48	32.2334	48	49.3749
36	48	22.532	48	4.3382
37	48	29.948	48	1.34697
38	48	16.7345	48	31.4591
39	48	27.0098	48	26.6156
1	83	61.1526	48	42.4775
2	83	4.24206	48	48.145
3	83	45.7055	48	12.0819
4	83	51.1255	83	30.7823
5	83	24.8383	83	12.0477
6	83	22.6702	83	23.048
7	83	32.4263	83	27.1107
8	83	38.3884	83	35.8357
9	83	41.9114	83	40.2673
10	83	41.9114	83	25.7152
11	83	0.177019	83	21.1395
12	83	23.7543	83	22.6481
13	83	73.6188	83	23.0479
14	83	56.8166	83	79.4435
15	83	30.5293	83	43.8245
16	83	49.7705	83	32.1039
17	83	50.3125	83	36.2393
18	83	40.2854	83	33.3716
19	83	40.8274	83	28.2665
20	83	37.0334	83	69.1009
21	83	53.8356	83	44.2662
22	83	27.2773	83	67.0592
23	83	28.3613	83	30.8745
24	83	44.0795	83	35.4854
25	83	6.41008	83	2.82527
26	83	1.80304	83	17.3666
27	83	26.1933	83	38.8119
28	83	67.9277	83	75.6877
29	83	44.0795	83	47.7052
30	83	15.0822	83	56.8902
31	83	30.8003	83	6.82774
32	83	41.0984	83	34.2466
33	83	22.9412	83	42.3519
34	83	33.7814	83	53.1868
35	83	30.2583	83	80.885
36	83	34.5944	83	22.7234
37	83	62.7786	83	64.1783
38	83	54.1066	83	45.6226
39	83	39.2014	83	43.3633
40	83	54.9196	83	30.94
1	100	71.7217	83	45.6588
2	100	72.8057	100	18.8263
3	100	52.7515	100	64.9972
4	100	71.1797	100	58.5118
5	100	69.2827	100	31.6932
6	100	89.3369	100	27.9665
7	100	32.6973	100	32.7598
8	100	96.925	100	27.4512
9	100	81.2068	100	37.1815
10	100	48.4155	100	72.6316
11	100	44.3505	100	60.7474
12	100	30.2583	100	90.5446
13	100	18.6052	100	46.963
14	100	31.8843	100	71.2671
15	100	29.4453	100	70.7443
16	100	89.8789	100	87.5501
17	100	87.1689	100	89.8609
18	100	94.486	100	89.115
19	100	82.5618	100	77.2
20	100	28.9033	100	85.6275
21	100	82.5618	100	76.4542
22	100	35.9494	100	94.4665
23	100	23.4833	100	96.3859
24	100	63.5917	100	85.254
25	100	38.3884	100	95.4898
26	100	69.2827	100	56.0009
27	100	88.7949	100	84.539
28	100	62.7786	100	92.5378
29	100	47.3315	100	83.8691
30	100	44.6215	100	67.134
31	100	75.2448	100	80.4731
32	100	77.4128	100	86.1169
33	100	57.9006	100	77.4409
34	100	91.7759	100	83.8794
35	100	56.0036	100	69.8297
36	100	79.5808	100	89.7011
37	100	36.7624	100	74.6023
38	100	58.7136	100	43.0405
39	100	48.4155	100	55.9367
40	100	55.7326	100	46.1493
			100	39.3807
			100	29.9261
			100	48.5356
			100	65.6623
			100	67.3

## Sheet: Figure 6
time (h)	Treatment	infiltrated area without trichomes (%)		DAFB	treatment	infiltrated area without trichomes (%)
0	control	10.1809		20	control	3.70135
0	control	27.1584		20	control	11.6312
0	control	8.37969		20	control	18.1268
0	control	8.22388		20	control	7.30563
0	control	4.6689		20	control	13.6144
0	control	2.44405		20	control	2.58278
0	control	1.42351		20	control	4.56286
0	control	6.35		20	control	17.5217
0	control	16.9233		20	control	9.74426
0	control	4.86989		20	control	0.949906
0	control	27.9938		20	control	4.04752
0	control	19.45		20	control	5.21741
0	control	20.2473		20	control	2.80009
0	control	7.91141		20	control	18.8095
0	control	5.85045		20	control	2.90366
0	control	8.31925		20	control	16.3453
0	control	10.1761		20	control	4.10746
0	control	13.8407		20	control	14.4441
0	control	10.3391		20	control	13.184
0	control	27.9865		20	control	2.11603
0	control	5.12163		20	control	0.09276
0	control	2.72781		20	control	16.6309
0	control	22.3347		20	control	36.5831
0	control	13.2152		20	control	32.4587
0	control	0		20	control	2.12996
0	control	18.3696		20	control	11.1832
0	control	16.58		20	control	8.86103
0	control	0.81049		20	control	13.2547
0	control	1.04103		20	control	8.94261
0	control	3.59254		20	control	19.3782
0	control	13.1227		20	control	8.57895
0	control	25.4844		20	control	14.8731
0	control	18.3171		20	control	24.4365
0	control	13.5354		20	control	8.50251
0	control	23.778		20	control	27.6568
0	control	26.7808		20	control	9.93523
0	control	2.46832		20	control	15.5164
0	control	3.62735		20	control	17.7769
0	control	17.5526		20	control	16.9974
0	control	19.4501		20	control	5.04072
0.25	control	9.40902		20	wet	18.5512
0.25	control	17.8019		20	wet	19.1669
0.25	control	12.2828		20	wet	13.1714
0.25	control	15.1114		20	wet	16.3726
0.25	control	14.8302		20	wet	1.80164
0.25	control	15.7638		20	wet	36.2774
0.25	control	7.17414		20	wet	27.031
0.25	control	4.34112		20	wet	41.8009
0.25	control	10.2266		20	wet	38.0518
0.25	control	16.6419		20	wet	25.7943
0.25	control	18.1539		20	wet	22.8361
0.25	control	24.0902		20	wet	17.6099
0.25	control	15.7885		20	wet	23.9715
0.25	control	30.9363		20	wet	2.74847
0.25	control	20.1764		20	wet	7.39417
0.25	control	18.1875		20	wet	5.95352
0.25	control	21.9989		20	wet	15.3195
0.25	control	19.3693		20	wet	13.4603
0.25	control	18.6315		20	wet	2.79175
0.25	control	22.1671		20	wet	3.30777
0.25	control	24.4052		20	wet	30.2655
0.25	control	20.7199		20	wet	13.0754
0.25	control	23.4457		20	wet	22.4106
0.25	control	19.3129		20	wet	20.3277
0.25	control	21.3856		20	wet	9.87043
0.25	control	16.5388		20	wet	5.49446
0.25	control	18.4591		20	wet	18.9123
0.25	control	24.2657		20	wet	13.5645
0.25	control	19.4895		20	wet	11.1203
0.25	control	19.1312		20	wet	29.251
0.25	control	22.9298		20	wet	16.2251
0.25	control	1.79173		20	wet	14.8928
0.25	control	18.1768		20	wet	23.2368
0.25	control	8.53803		20	wet	4.67042
0.25	control	30.7745		20	wet	14.4504
0.25	control	40.8615		20	wet	8.80828
0.25	control	21.1856		20	wet	22.4818
0.25	control	20.1896		20	wet	40.1631
0.25	control	12.8129		20	wet	20.0572
0.25				20	wet	29.8155
0.25	wet	31.707		28	control	43.3419
0.25	wet	37.2784		28	control	8.23529
0.25	wet	45.3124		28	control	11.2749
0.25	wet	58.9331		28	control	15.536
0.25	wet	39.2672		28	control	0.45656
0.25	wet	39.2672		28	control	8.46442
0.25	wet	45.6771		28	control	9.46581
0.25	wet	32.9269		28	control	3.54144
0.25	wet	46.0328		28	control	5.47402
0.25	wet	32.6958		28	control	5.78004
0.25	wet	39.8812		28	control	59.1998
0.25	wet	47.6598		28	control	13.2259
0.25	wet	72.1889		28	control	33.2764
0.25	wet	69.165		28	control	43.3608
0.25	wet	34.2513		28	control	12.0132
0.25	wet	36.4368		28	control	15.3633
0.25	wet	28.4629		28	control	0
0.25	wet	36.7359		28	control	1.32259
0.25	wet	31.8069		28	control	1.01398
0.25	wet	35.3147		28	control	0
0.25	wet	41.8028		28	control	3.61738
0.25	wet	22.5875		28	control	0.0613843
0.25	wet	20.2315		28	control	3.88163
0.25	wet	53.8623		28	control	0
0.25	wet	69.7706		28	control	4.38656
0.25	wet	23.2775		28	control	14.0107
0.25	wet	40.1525		28	control	30.7606
0.25	wet	35.1101		28	control	22.7579
0.25	wet	21.0347		28	control	24.0844
0.25	wet	48.1398		28	control	17.9678
0.25	wet	56.6593		28	control	24.3674
0.25	wet	59.0822		28	control	50.6079
0.25	wet	32.9513		28	control	46.2694
0.25	wet	24.964		28	control	6.93556
0.25	wet	42.0557		28	control	6.57255
0.25	wet	9.16578		28	control	2.31368
0.25	wet	33.8819		28	control	7.34337
0.25	wet	28.539		28	control	3.81914
0.25	wet	10.4405		28	control	0
0.25	wet	10.8807		28	control	8.39697
0.5	control	15.4107		28	wet	13.641
0.5	control	17.8043		28	wet	12.5237
0.5	control	21.4446		28	wet	12.8219
0.5	control	20.236		28	wet	23.1931
0.5	control	11.2673		28	wet	20.158
0.5	control	26.7827		28	wet	33.0425
0.5	control	13.727		28	wet	24.1953
0.5	control	5.58016		28	wet	4.59277
0.5	control	2.56742		28	wet	22.8494
0.5	control	8.09087		28	wet	10.508
0.5	control	10.9757		28	wet	5.54487
0.5	control	7.44919		28	wet	14.9627
0.5	control	25.3478		28	wet	40.7355
0.5	control	15.4402		28	wet	48.8731
0.5	control	19.0039		28	wet	39.6723
0.5	control	5.70663		28	wet	18.0839
0.5	control	19.489		28	wet	24.9803
0.5	control	18.142		28	wet	16.5408
0.5	control	17.3352		28	wet	22.2463
0.5	control	6.3106		28	wet	12.7062
0.5	control	14.8164		28	wet	25.8659
0.5	control	5.34917		28	wet	51.5396
0.5	control	19.5009		28	wet	48.0293
0.5	control	22.6834		28	wet	36.4755
0.5	control	24.3002		28	wet	53.7863
0.5	control	13.962		28	wet	24.7382
0.5	control	9.38295		28	wet	39.6182
0.5	control	21.2223		28	wet	15.8864
0.5	control	13.0786		28	wet	26.3211
0.5	control	48.1559		28	wet	29.5407
0.5	control	21.2298		28	wet	32.5435
0.5	control	42.1086		28	wet	24.5436
0.5	control	34.3841		28	wet	19.432
0.5	control	12.5894		28	wet	6.91072
0.5	control	20.5532		28	wet	27.5118
0.5	control	30.0958		28	wet	18.1219
0.5	control	33.1314		28	wet	26.6719
0.5	control	44.1767		28	wet	62.9437
0.5	control	40.8068		28	wet	15.4518
0.5	control	39.2618		28	wet	23.003
0.5	wet	52.9429		33	control	19.7829
0.5	wet	85.7334		33	control	12.1038
0.5	wet	81.0805		33	control	13.7572
0.5	wet	76.257		33	control	62.5002
0.5	wet	76.4892		33	control	19.2094
0.5	wet	79.1508		33	control	36.3614
0.5	wet	16.1072		33	control	41.7599
0.5	wet	1.75405		33	control	11.6844
0.5	wet	16.5051		33	control	19.4572
0.5	wet	11.0566		33	control	16.4012
0.5	wet	13.5641		33	control	6.99727
0.5	wet	14.6587		33	control	28.0438
0.5	wet	19.4799		33	control	21.4789
0.5	wet	16.0678		33	control	24.7483
0.5	wet	9.79652		33	control	29.6633
0.5	wet	9.98132		33	control	10.7996
0.5	wet	19.2043		33	control	7.68764
0.5	wet	15.4468		33	control	5.35581
0.5	wet	25.0846		33	control	20.9775
0.5	wet	14.6781		33	control	5.89514
0.5	wet	15.4186		33	control	19.5841
0.5	wet	63.2707		33	control	10.9088
0.5	wet	45.0005		33	control	29.4585
0.5	wet	56.2612		33	control	40.7628
0.5	wet	30.3225		33	control	8.35621
0.5	wet	68.6694		33	control	19.1683
0.5	wet	52.8338		33	control	7.89347
0.5	wet	30.8917		33	control	1.97317
0.5	wet	27.5976		33	control	6.01988
0.5	wet	41.0172		33	control	3.27546
0.5	wet	36.9484		33	control	16.5248
0.5	wet	47.1796		33	control	17.7248
0.5	wet	29.5712		33	control	24.7032
0.5	wet	35.0071		33	control	9.66791
0.5	wet	26.8157		33	control	4.16017
0.5	wet	21.6069		33	control	27.3734
0.5	wet	19.3796		33	control	23.9645
0.5	wet	26.9898		33	control	24.1485
0.5	wet	63.4163		33	control	48.2982
0.5	wet	45.2986		33	control	34.6982
1	control	13.1391		33	wet	52.8609
1	control	13.9659		33	wet	15.1143
1	control	9.7833		33	wet	27.0211
1	control	13.3937		33	wet	28.0503
1	control	17.7321		33	wet	33.2049
1	control	12.64		33	wet	29.2231
1	control	20.9048		33	wet	72.2313
1	control	19.6132		33	wet	66.8754
1	control	4.1744		33	wet	52.1164
1	control	27.9438		33	wet	25.1412
1	control	20.2946		33	wet	51.2002
1	control	15.2749		33	wet	24.2485
1	control	12.5288		33	wet	28.3186
1	control	17.1033		33	wet	39.8742
1	control	25.7775		33	wet	23.7724
1	control	7.13894		33	wet	37.1917
1	control	8.56616		33	wet	52.8693
1	control	21.0571		33	wet	21.6864
1	control	1.92106		33	wet	26.9933
1	control	12.2623		33	wet	19.4865
1	control	13.7751		33	wet	22.1267
1	control	10.7931		33	wet	2.51087
1	control	0.519396		33	wet	15.6941
1	control	3.86862		33	wet	44.7462
1	control	9.77006		33	wet	46.2918
1	control	8.30788		33	wet	41.7836
1	control	5.63975		33	wet	43.1074
1	control	8.14917		33	wet	49.4893
1	control	14.8573		33	wet	46.0315
1	control	19.0992		33	wet	29.6227
1	control	7.92512		33	wet	44.907
1	control	2.64164		33	wet	27.5521
1	control	5.77978		33	wet	13.3334
1	control	4.32886		33	wet	71.0684
1	control	5.49331		33	wet	71.1292
1	control	20.0556		33	wet	61.0506
1	control	4.01068		33	wet	73.1321
1	control	10.4082		33	wet	85.508
1	control	3.38231		33	wet	79.0661
1	control	5.69888		33	wet	67.0715
1	wet	63.0526		37	control	11.1572
1	wet	79.8493		37	control	54.4797
1	wet	75.6372		37	control	21.5334
1	wet	30.6012		37	control	11.2864
1	wet	47.3379		37	control	59.4879
1	wet	57.6922		37	control	35.8334
1	wet	65.3497		37	control	56.7278
1	wet	22.2348		37	control	49.1459
1	wet	38.4713		37	control	48.4147
1	wet	59.4617		37	control	63.3194
1	wet	51.975		37	control	50.6482
1	wet	14.4606		37	control	60.4926
1	wet	77.5672		37	control	55.0962
1	wet	48.7175		37	control	50.8114
1	wet	58.6741		37	control	63.515
1	wet	29.6811		37	control	31.666
1	wet	30.3843		37	control	53.1691
1	wet	53.3181		37	control	47.1369
1	wet	61.8754		37	control	66.3852
1	wet	23.6908		37	control	42.2422
1	wet	71.4033		37	control	34.2461
1	wet	42.6188		37	control	59.709
1	wet	54.5076		37	control	54.8985
1	wet	34.1616		37	control	37.8542
1	wet	70.5788		37	control	44.4548
1	wet	16.0098		37	control	18.7664
1	wet	58.0504		37	control	20.5168
1	wet	39.2775		37	control	20.6268
1	wet	45.7664		37	control	39.1791
1	wet	20.3257		37	control	3.68086
1	wet	42.4791		37	control	18.0085
1	wet	43.0692		37	control	23.2034
1	wet	67.7231		37	control	44.5395
1	wet	58.2095		37	control	0
1	wet	28.4498		37	control	11.5858
1	wet	36.2702		37	control	19.1656
1	wet	53.0326		37	control	15.3181
1	wet	46.2105		37	control	22.4989
1	wet	35.1673		37	control	50.4842
1	wet	13.8775		37	control	16.6831
2	control	10.1666		37	wet	86.5691
2	control	2.60026		37	wet	83.4676
2	control	14.496		37	wet	94.077
2	control	24.435		37	wet	88.4535
2	control	21.1928		37	wet	66.4516
2	control	5.01719		37	wet	74.3349
2	control	8.04466		37	wet	64.4749
2	control	6.35848		37	wet	79.3621
2	control	15.1888		37	wet	76.4091
2	control	6.22382		37	wet	82.438
2	control	0.589481		37	wet	93.1478
2	control	10.4672		37	wet	90.6835
2	control	5.46424		37	wet	63.2263
2	control	19.6866		37	wet	78.7784
2	control	24.5611		37	wet	74.3448
2	control	6.18916		37	wet	89.1459
2	control	12.5792		37	wet	54.342
2	control	13.862		37	wet	76.3092
2	control	20.9832		37	wet	33.3209
2	control	5.77496		37	wet	83.1623
2	control	23.6856		37	wet	82.0277
2	control	10.5076		37	wet	82.6815
2	control	11.3503		37	wet	92.2426
2	control	8.34332		37	wet	64.8777
2	control	17.6272		37	wet	54.0262
2	control	10.5405		37	wet	86.1552
2	control	36.2153		37	wet	87.6129
2	control	27.0467		37	wet	59.2964
2	control	19.6877		37	wet	65.7463
2	control	3.02343		37	wet	62.9253
2	control	0.250782		37	wet	36.4145
2	control	24.4773		37	wet	77.2708
2	control	8.44387		37	wet	52.0076
2	control	0		37	wet	70.5647
2	control	19.0192		37	wet	56.8452
2	control	4.28401		37	wet	61.7612
2	control	12.2106		37	wet	52.5206
2	control	16.4652		37	wet	69.386
2	control	5.68701		37	wet	87.9714
2	control	23.5779		37	wet	86.8697
2	wet	44.7318
2	wet	28.4018
2	wet	38.131
2	wet	41.6034
2	wet	64.7184
2	wet	38.3215
2	wet	36.0164
2	wet	48.5194
2	wet	65.848
2	wet	59.2502
2	wet	39.7741
2	wet	31.2807
2	wet	47.7798
2	wet	27.3308
2	wet	31.6943
2	wet	54.4212
2	wet	65.9184
2	wet	67.2818
2	wet	46.779
2	wet	40.5497
2	wet	83.4544
2	wet	41.0891
2	wet	60.7555
2	wet	80.517
2	wet	76.4655
2	wet	38.8155
2	wet	35.7194
2	wet	53.1596
2	wet	53.8651
2	wet	54.516
2	wet	39.6566
2	wet	24.2664
2	wet	32.4673
2	wet	30.8171
2	wet	56.5777
2	wet	56.0274
2	wet	57.6703
2	wet	67.0913
2	wet	32.3036
2	wet	38.3434
4	control	23.3571
4	control	23.5139
4	control	13.4443
4	control	28.204
4	control	8.46908
4	control	22.7036
4	control	13.3274
4	control	15.4411
4	control	12.2997
4	control	21.5994
4	control	8.72685
4	control	5.14542
4	control	7.18721
4	control	12.5722
4	control	13.5464
4	control	32.8659
4	control	18.6526
4	control	32.5585
4	control	6.71939
4	control	0.586346
4	control	5.12863
4	control	2.4796
4	control	4.3261
4	control	7.72163
4	control	0.0219137
4	control	22.7853
4	control	13.2068
4	control	47.5131
4	control	14.4245
4	control	57.0228
4	control	13.544
4	control	18.0032
4	control	3.6427
4	control	15.2097
4	control	18.5483
4	control	4.37638
4	control	8.97741
4	control	14.2988
4	control	9.29316
4	control	19.0165
4	wet	30.7867
4	wet	11.615
4	wet	81.2756
4	wet	53.637
4	wet	28.1498
4	wet	44.8148
4	wet	38.116
4	wet	52.4626
4	wet	10.5405
4	wet	67.6492
4	wet	30.3777
4	wet	45.8307
4	wet	58.5448
4	wet	76.2036
4	wet	43.1322
4	wet	57.8931
4	wet	83.6339
4	wet	91.083
4	wet	56.9475
4	wet	78.0892
4	wet	55.4701
4	wet	45.8697
4	wet	40.7792
4	wet	16.0406
4	wet	69.1786
4	wet	45.8811
4	wet	35.0293
4	wet	26.2229
4	wet	31.1193
4	wet	30.9459
4	wet	47.5112
4	wet	61.8688
4	wet	71.2686
4	wet	56.3109
4	wet	66.5791
4	wet	23.8224
4	wet	32.0952
4	wet	35.1123
4	wet	14.1235
4	wet	15.8906
8	control	15.0108
8	control	11.0052
8	control	11.9389
8	control	7.06762
8	control	22.9123
8	control	8.93144
8	control	21.2188
8	control	29.448
8	control	24.3394
8	control	25.7258
8	control	34.6511
8	control	34.8754
8	control	14.2046
8	control	27.7897
8	control	28.2353
8	control	24.3782
8	control	11.5159
8	control	8.30841
8	control	9.707
8	control	15.0227
8	control	14.8323
8	control	15.0016
8	control	10.9139
8	control	11.881
8	control	11.3807
8	control	33.8441
8	control	25.9483
8	control	12.2124
8	control	21.8064
8	control	21.5547
8	control	16.5854
8	control	25.9086
8	control	9.89546
8	control	12.7821
8	control	20.7899
8	control	28.1541
8	control	28.114
8	control	25.3132
8	control	13.929
8	control	18.1341
8	wet	76.4846
8	wet	58.3766
8	wet	59.2433
8	wet	96.4562
8	wet	93.2524
8	wet	94.4255
8	wet	93.8093
8	wet	50.3274
8	wet	85.0287
8	wet	91.8726
8	wet	90.5093
8	wet	82.3534
8	wet	80.9397
8	wet	84.8709
8	wet	73.4407
8	wet	85.0403
8	wet	78.4852
8	wet	72.3084
8	wet	93.4015
8	wet	92.6879
8	wet	93.605
8	wet	90.6027
8	wet	90.2987
8	wet	90.5328
8	wet	90.2384
8	wet	85.4341
8	wet	88.9351
8	wet	90.7914
8	wet	69.0536
8	wet	70.0202
8	wet	77.7207
8	wet	64.8413
8	wet	86.998
8	wet	94.9515
8	wet	88.0105
8	wet	90.8286
8	wet	92.244
8	wet	72.6977
8	wet	78.0922
8	wet	81.7257
10	control	13.4226
10	control	9.43988
10	control	9.78344
10	control	5.65466
10	control	16.7296
10	control	7.87321
10	control	12.1883
10	control	12.5135
10	control	12.2384
10	control	7.21152
10	control	4.12114
10	control	7.78362
10	control	13.978
10	control	21.0849
10	control	13.0209
10	control	8.46778
10	control	4.3631
10	control	24.4709
10	control	26.5854
10	control	24.3737
10	control	27.3924
10	control	18.399
10	control	14.586
10	control	22.1482
10	control	15.8486
10	control	11.6633
10	control	9.99659
10	control	18.9894
10	control	31.1948
10	control	14.7506
10	control	19.4781
10	control	28.4394
10	control	25.1342
10	control	12.9103
10	control	4.22662
10	control	43.3261
10	control	20.7483
10	control	17.9814
10	control	9.07855
10	control	8.38988
10	wet	92.2669
10	wet	69.4827
10	wet	94.9351
10	wet	88.7332
10	wet	88.7422
10	wet	90.8232
10	wet	93.1579
10	wet	94.3381
10	wet	93.7665
10	wet	93.5248
10	wet	86.6386
10	wet	93.3399
10	wet	89.2868
10	wet	77.1224
10	wet	76.6064
10	wet	65.6418
10	wet	83.4821
10	wet	83.7624
10	wet	93.8256
10	wet	84.175
10	wet	82.6407
10	wet	82.1906
10	wet	91.8209
10	wet	86.3121
10	wet	85.6725
10	wet	91.9763
10	wet	89.0494
10	wet	94.3754
10	wet	92.5784
10	wet	91.2727
10	wet	78.426
10	wet	84.8011
10	wet	85.1746
10	wet	93.3529
10	wet	73.8847
10	wet	90.25
10	wet	83.5872
10	wet	72.34
10	wet	86.9975
10	wet	96.0592

## Sheet: Table 1
	Microcracks in achene depression				Microcracks in rim
# sample	Position to cell wall	anticlinal=1; periclinal=0		# sample	Position to cell wall	anticlinal=1; periclinal=0
1	anticlinal	1		1	anticlinal	1
2	anticlinal	1		2	anticlinal	1
3	anticlinal	1		3	anticlinal	1
4	anticlinal	1		4	anticlinal	1
5	anticlinal	1		5	anticlinal	1
6	anticlinal	1		6	anticlinal	1
7	anticlinal	1		7	anticlinal	1
8	anticlinal	1		8	anticlinal	1
9	anticlinal	1		9	anticlinal	1
10	anticlinal	1		10	anticlinal	1
11	anticlinal	1		11	anticlinal	1
12	anticlinal	1		12	anticlinal	1
13	anticlinal	1		13	anticlinal	1
14	anticlinal	1		14	anticlinal	1
15	anticlinal	1		15	anticlinal	1
16	anticlinal	1		16	anticlinal	1
17	anticlinal	1		17	anticlinal	1
18	anticlinal	1		18	anticlinal	1
19	anticlinal	1		19	anticlinal	1
20	anticlinal	1		20	anticlinal	1
21	anticlinal	1		21	anticlinal	1
22	anticlinal	1		22	anticlinal	1
23	anticlinal	1		23	anticlinal	1
24	anticlinal	1		24	anticlinal	1
25	anticlinal	1		25	anticlinal	1
26	anticlinal	1		26	anticlinal	1
27	anticlinal	1		27	anticlinal	1
28	anticlinal	1		28	anticlinal	1
29	anticlinal	1		29	anticlinal	1
30	anticlinal	1		30	anticlinal	1
31	anticlinal	1		31	anticlinal	1
32	anticlinal	1		32	anticlinal	1
33	anticlinal	1		33	anticlinal	1
34	anticlinal	1		34	anticlinal	1
35	anticlinal	1		35	anticlinal	1
36	anticlinal	1		36	anticlinal	1
37	anticlinal	1		37	anticlinal	1
38	anticlinal	1		38	anticlinal	1
39	anticlinal	1		39	anticlinal	1
40	anticlinal	1		40	anticlinal	1
41	anticlinal	1		41	anticlinal	1
42	anticlinal	1		42	anticlinal	1
43	anticlinal	1		43	anticlinal	1
44	anticlinal	1		44	anticlinal	1
45	anticlinal	1		45	anticlinal	1
46	anticlinal	1		46	periclinal	0
47	anticlinal	1		47	periclinal	0
48	anticlinal	1		48	periclinal	0
49	anticlinal	1		49	periclinal	0
50	anticlinal	1		50	periclinal	0
51	anticlinal	1		51	periclinal	0
52	anticlinal	1		52	periclinal	0
53	anticlinal	1		53	periclinal	0
54	anticlinal	1		54	periclinal	0
55	anticlinal	1		55	periclinal	0
56	anticlinal	1		56	periclinal	0
57	anticlinal	1		57	periclinal	0
58	anticlinal	1		58	periclinal	0
59	anticlinal	1		59	periclinal	0
60	anticlinal	1		60	periclinal	0
61	anticlinal	1		61	periclinal	0
62	anticlinal	1		62	periclinal	0
63	anticlinal	1		63	periclinal	0
64	anticlinal	1		64	periclinal	0
65	anticlinal	1		65	periclinal	0
66	anticlinal	1		66	periclinal	0
67	anticlinal	1		67	periclinal	0
68	anticlinal	1		68	periclinal	0
69	anticlinal	1		69	periclinal	0
70	anticlinal	1		70	periclinal	0
71	anticlinal	1		71	periclinal	0
72	anticlinal	1		72	periclinal	0
73	anticlinal	1		73	periclinal	0
74	anticlinal	1		74	periclinal	0
75	anticlinal	1		75	periclinal	0
76	anticlinal	1		76	periclinal	0
77	anticlinal	1		77	periclinal	0
78	anticlinal	1		78	periclinal	0
79	anticlinal	1		79	periclinal	0
80	anticlinal	1		80	periclinal	0
81	anticlinal	1		81	periclinal	0
82	anticlinal	1		82	periclinal	0
83	anticlinal	1		83	periclinal	0
84	anticlinal	1		84	periclinal	0
85	anticlinal	1		85	periclinal	0
86	anticlinal	1		86	periclinal	0
87	anticlinal	1		87	periclinal	0
88	anticlinal	1		88	periclinal	0
89	anticlinal	1		89	periclinal	0
90	anticlinal	1		90	periclinal	0
91	anticlinal	1		91	periclinal	0
92	anticlinal	1		92	periclinal	0
93	anticlinal	1		93	periclinal	0
94	anticlinal	1		94	periclinal	0
95	anticlinal	1		95	periclinal	0
96	anticlinal	1		96	periclinal	0
97	anticlinal	1		97	periclinal	0
98	anticlinal	1		98	periclinal	0
99	anticlinal	1		99	periclinal	0
100	anticlinal	1		100	periclinal	0
101	anticlinal	1		101	periclinal	0
102	anticlinal	1		102	periclinal	0
103	anticlinal	1		103	periclinal	0
104	anticlinal	1		104	periclinal	0
105	anticlinal	1		105	periclinal	0
106	anticlinal	1		106	periclinal	0
107	anticlinal	1		107	periclinal	0
108	anticlinal	1		108	periclinal	0
109	anticlinal	1		109	periclinal	0
110	anticlinal	1		110	periclinal	0
111	anticlinal	1		111	periclinal	0
112	anticlinal	1		112	periclinal	0
113	anticlinal	1		113	periclinal	0
114	anticlinal	1		114	periclinal	0
115	anticlinal	1		115	periclinal	0
116	anticlinal	1		116	periclinal	0
117	anticlinal	1		117	periclinal	0
118	anticlinal	1		118	periclinal	0
119	anticlinal	1		119	periclinal	0
120	anticlinal	1		120	periclinal	0
121	anticlinal	1		121	periclinal	0
122	anticlinal	1		122	periclinal	0
123	anticlinal	1		123	periclinal	0
124	anticlinal	1		124	periclinal	0
125	anticlinal	1		125	periclinal	0
126	anticlinal	1		126	periclinal	0
127	anticlinal	1		127	periclinal	0
128	anticlinal	1		128	periclinal	0
129	anticlinal	1		129	periclinal	0
130	anticlinal	1		130	periclinal	0
131	anticlinal	1		131	periclinal	0
132	anticlinal	1
133	anticlinal	1
134	anticlinal	1
135	anticlinal	1
136	anticlinal	1
137	anticlinal	1
138	anticlinal	1
139	anticlinal	1
140	anticlinal	1
141	anticlinal	1
142	anticlinal	1
143	anticlinal	1
144	anticlinal	1
145	anticlinal	1
146	anticlinal	1
147	anticlinal	1
148	anticlinal	1
149	anticlinal	1
150	anticlinal	1
151	anticlinal	1
152	anticlinal	1
153	anticlinal	1
154	anticlinal	1
155	anticlinal	1
156	anticlinal	1
157	anticlinal	1
158	anticlinal	1
159	anticlinal	1
160	anticlinal	1
161	anticlinal	1
162	anticlinal	1
163	anticlinal	1
164	anticlinal	1
165	anticlinal	1
166	anticlinal	1
167	anticlinal	1
168	anticlinal	1
169	anticlinal	1
170	anticlinal	1
171	anticlinal	1
172	anticlinal	1
173	anticlinal	1
174	anticlinal	1
175	anticlinal	1
176	anticlinal	1
177	anticlinal	1
178	anticlinal	1
179	anticlinal	1
180	anticlinal	1
181	anticlinal	1
182	anticlinal	1
183	anticlinal	1
184	anticlinal	1
185	anticlinal	1
186	anticlinal	1
187	anticlinal	1
188	anticlinal	1
189	anticlinal	1
190	anticlinal	1
191	anticlinal	1
192	anticlinal	1
193	anticlinal	1
194	anticlinal	1
195	anticlinal	1
196	anticlinal	1
197	anticlinal	1
198	anticlinal	1
199	anticlinal	1
200	anticlinal	1
201	anticlinal	1
202	anticlinal	1
203	anticlinal	1
204	anticlinal	1
205	anticlinal	1
206	anticlinal	1
207	anticlinal	1
208	anticlinal	1
209	anticlinal	1
210	anticlinal	1
211	anticlinal	1
212	periclinal	0
213	periclinal	0
214	periclinal	0
215	periclinal	0
216	periclinal	0
217	periclinal	0
218	periclinal	0
219	periclinal	0
220	periclinal	0
221	periclinal	0
222	periclinal	0
223	periclinal	0
224	periclinal	0
225	periclinal	0
226	periclinal	0
227	periclinal	0
228	periclinal	0
229	periclinal	0
230	periclinal	0
231	periclinal	0
232	periclinal	0
233	periclinal	0
234	periclinal	0
235	periclinal	0
236	periclinal	0
237	periclinal	0
238	periclinal	0
239	periclinal	0
240	periclinal	0
241	periclinal	0
242	periclinal	0
243	periclinal	0
244	periclinal	0
245	periclinal	0
246	periclinal	0
247	periclinal	0
248	periclinal	0
249	periclinal	0
250	periclinal	0
251	periclinal	0
252	periclinal	0
253	periclinal	0
254	periclinal	0
255	periclinal	0
256	periclinal	0
257	periclinal	0
258	periclinal	0
259	periclinal	0
260	periclinal	0
261	periclinal	0
262	periclinal	0
263	periclinal	0
264	periclinal	0
265	periclinal	0
266	periclinal	0
267	periclinal	0
268	periclinal	0
269	periclinal	0
270	periclinal	0
271	periclinal	0
272	periclinal	0
273	periclinal	0
274	periclinal	0
275	periclinal	0
276	periclinal	0
277	periclinal	0
278	periclinal	0
279	periclinal	0
280	periclinal	0
281	periclinal	0
282	periclinal	0
283	periclinal	0
284	periclinal	0
285	periclinal	0
286	periclinal	0
287	periclinal	0
288	periclinal	0
289	periclinal	0
290	periclinal	0
291	periclinal	0
292	periclinal	0
293	periclinal	0
294	periclinal	0
295	periclinal	0
296	periclinal	0
297	periclinal	0
298	periclinal	0
299	periclinal	0
300	periclinal	0
301	periclinal	0
302	periclinal	0
303	periclinal	0
304	periclinal	0
305	periclinal	0
306	periclinal	0
307	periclinal	0
308	periclinal	0
309	periclinal	0
310	periclinal	0
311	periclinal	0
312	periclinal	0
313	periclinal	0
314	periclinal	0
315	periclinal	0
316	periclinal	0
317	periclinal	0
318	periclinal	0
319	periclinal	0
320	periclinal	0
321	periclinal	0
322	periclinal	0
323	periclinal	0
324	periclinal	0
325	periclinal	0
326	periclinal	0
327	periclinal	0
328	periclinal	0
329	periclinal	0
330	periclinal	0
331	periclinal	0
332	periclinal	0
333	periclinal	0
334	periclinal	0
335	periclinal	0
336	periclinal	0
337	periclinal	0
338	periclinal	0
339	periclinal	0
340	periclinal	0
341	periclinal	0
342	periclinal	0
343	periclinal	0
344	periclinal	0
345	periclinal	0
346	periclinal	0
347	periclinal	0
348	periclinal	0
349	periclinal	0
350	periclinal	0
351	periclinal	0
352	periclinal	0
353	periclinal	0
354	periclinal	0
355	periclinal	0
356	periclinal	0
357	periclinal	0
358	periclinal	0
359	periclinal	0
360	periclinal	0
361	periclinal	0
362	periclinal	0
363	periclinal	0
364	periclinal	0
365	periclinal	0
366	periclinal	0
367	periclinal	0
368	periclinal	0
369	periclinal	0
370	periclinal	0
371	periclinal	0
372	periclinal	0
373	periclinal	0
374	periclinal	0
375	periclinal	0
376	periclinal	0
377	periclinal	0
378	periclinal	0
379	periclinal	0
380	periclinal	0
381	periclinal	0
382	periclinal	0
383	periclinal	0
384	periclinal	0
385	periclinal	0
386	periclinal	0
387	periclinal	0
388	periclinal	0
389	periclinal	0
390	periclinal	0
391	periclinal	0
392	periclinal	0
393	periclinal	0
394	periclinal	0
395	periclinal	0
396	periclinal	0
397	periclinal	0
398	periclinal	0
399	periclinal	0
400	periclinal	0
401	periclinal	0
402	periclinal	0
403	periclinal	0
404	periclinal	0
405	periclinal	0
406	periclinal	0
407	periclinal	0
408	periclinal	0
409	periclinal	0
410	periclinal	0
411	periclinal	0
412	periclinal	0
413	periclinal	0
414	periclinal	0
415	periclinal	0
416	periclinal	0
417	periclinal	0
418	periclinal	0
419	periclinal	0
420	periclinal	0
421	periclinal	0
422	periclinal	0
423	periclinal	0
424	periclinal	0
425	periclinal	0
426	periclinal	0
427	periclinal	0
428	periclinal	0
429	periclinal	0
430	periclinal	0
431	periclinal	0
432	periclinal	0
433	periclinal	0
434	periclinal	0
435	periclinal	0
436	periclinal	0
437	periclinal	0
438	periclinal	0
439	periclinal	0
440	periclinal	0
441	periclinal	0
442	periclinal	0
443	periclinal	0
444	periclinal	0
445	periclinal	0
446	periclinal	0
447	periclinal	0
448	periclinal	0
449	periclinal	0
450	periclinal	0
451	periclinal	0
452	periclinal	0
453	periclinal	0
454	periclinal	0
455	periclinal	0
456	periclinal	0
457	periclinal	0
458	periclinal	0
459	periclinal	0
460	periclinal	0
461	periclinal	0
462	periclinal	0
463	periclinal	0
464	periclinal	0
465	periclinal	0
466	periclinal	0
467	periclinal	0
468	periclinal	0
469	periclinal	0
470	periclinal	0
471	periclinal	0
472	periclinal	0
473	periclinal	0
474	periclinal	0
475	periclinal	0
476	periclinal	0
477	periclinal	0
478	periclinal	0
479	periclinal	0
480	periclinal	0
481	periclinal	0
482	periclinal	0
483	periclinal	0
484	periclinal	0
485	periclinal	0
486	periclinal	0
487	periclinal	0
488	periclinal	0
489	periclinal	0
490	periclinal	0
491	periclinal	0
492	periclinal	0
493	periclinal	0
494	periclinal	0
495	periclinal	0
496	periclinal	0
497	periclinal	0
498	periclinal	0
499	periclinal	0
500	periclinal	0
501	periclinal	0
502	periclinal	0
503	periclinal	0
504	periclinal	0
505	periclinal	0
506	periclinal	0
507	periclinal	0
508	periclinal	0
509	periclinal	0
510	periclinal	0
511	periclinal	0
512	periclinal	0
513	periclinal	0
514	periclinal	0
515	periclinal	0
516	periclinal	0
517	periclinal	0
518	periclinal	0
519	periclinal	0
520	periclinal	0
521	periclinal	0
522	periclinal	0
523	periclinal	0
524	periclinal	0
525	periclinal	0
526	periclinal	0
527	periclinal	0
528	periclinal	0
529	periclinal	0
530	periclinal	0

## Sheet: Supplementary Fig S2
Mean % area of trichomes
#sample	position	infiltrated area without trichomes (%)			sample number	Inflitrated area Mean (%)	Fruit mass (g)
1	calyx-end	11.0865			1	4.78393	26.3792
2	calyx-end	53.0484			2	8.5661	13.0004
3	calyx-end	43.7841			3	19.1462	12.8774
4	calyx-end	6.45439			4	33.6572	7.58118
5	calyx-end	4.54703			5	34.2934	12.9144
6	calyx-end	0.187357			6	25.1917	9.17234
7	calyx-end	67.7623			7	38.2117	17.032
8	calyx-end	22.2582			8	27.989	21.6565
9	calyx-end	39.9694			9	5.28942	5.08491
10	calyx-end	20.6233			10	25.8293	7.88101
11	calyx-end	41.6043			11	47.6988	9.00119
12	calyx-end	69.9421			12	29.2781	17.6214
13	calyx-end	69.9421			13	51.5207	12.4795
14	calyx-end	0			14	38.1301	8.93304
15	calyx-end	49.2337			15	16.2168	16.551
16	calyx-end	0			16	8.9201	12.1706
17	calyx-end	52.231			17	46.6221	18.6725
18	calyx-end	0			18	36.1942	19.0893
19	calyx-end	15.4462			19	48.9173	16.447
20	calyx-end	51.686			20	27.627	26.3478
21	calyx-end	40.5143
22	calyx-end	38.062
23	calyx-end	20.0784
24	calyx-end	0
25	calyx-end	28.7977
26	calyx-end	25.528
27	calyx-end	0
28	calyx-end	11.0865
29	calyx-end	43.7841
30	calyx-end	1.27728
31	calyx-end	19.5334
32	calyx-end	36.1547
33	calyx-end	28.2528
34	calyx-end	1.54975
35	calyx-end	9.17918
36	calyx-end	0.187357
37	calyx-end	6.99935
38	calyx-end	2.36719
39	calyx-end	7.27183
40	calyx-end	1.27728
41	calyx-end	1.0048
42	calyx-end	34.7923
43	calyx-end	1.27728
45	calyx-end	0
46	calyx-end	25.528
47	calyx-end	6.72687
48	calyx-end	34.2473
49	calyx-end	0
50	calyx-end	19.8059
51	calyx-end	0
52	calyx-end	21.7132
53	calyx-end	51.141
55	calyx-end	55.7732
56	calyx-end	6.72687
57	calyx-end	12.7214
58	calyx-end	16.8086
59	calyx-end	8.08926
60	calyx-end	8.9067
1	equator	8.08926
2	equator	13.2664
3	equator	0.459837
4	equator	12.7214
5	equator	3.72959
6	equator	17.3536
7	equator	17.8985
8	equator	5.90943
9	equator	28.2528
10	equator	0.187357
11	equator	6.99935
12	equator	16.8086
13	equator	12.9939
14	equator	11.359
15	equator	22.2582
16	equator	16.8086
17	equator	48.4162
18	equator	1.82223
19	equator	34.7923
20	equator	33.9748
21	equator	5.36447
22	equator	8.63422
23	equator	1.0048
25	equator	20.0784
26	equator	31.5225
27	equator	38.8795
28	equator	41.6043
29	equator	43.7841
30	equator	16.8086
31	equator	3.18463
32	equator	16.5361
33	equator	31.795
34	equator	18.716
35	equator	12.4489
36	equator	5.90943
37	equator	18.716
38	equator	10.5416
39	equator	7.81678
40	equator	23.8931
41	equator	44.874
42	equator	24.1656
43	equator	76.2092
44	equator	9.45166
45	equator	19.8059
46	equator	12.9939
47	equator	6.18191
48	equator	73.7568
49	equator	18.4435
50	equator	5.90943
51	equator	5.09199
52	equator	27.7078
53	equator	3.45711
54	equator	35.6097
55	equator	36.6996
56	equator	31.25
1	tip	15.7187
2	tip	28.2528
3	tip	2.36719
4	tip	27.9803
5	tip	27.1628
6	tip	44.0566
7	tip	4.27455
8	tip	29.8876
9	tip	2.09471
10	tip	38.062
11	tip	0.732316
12	tip	22.2582
13	tip	10.8141
14	tip	26.8904
15	tip	3.72959
16	tip	3.18463
17	tip	63.4026
18	tip	3.45711
19	tip	2.63967
20	tip	4.54703
21	tip	10.5416
22	tip	5.36447
23	tip	4.54703
24	tip	3.18463
25	tip	3.72959
26	tip	16.5361
27	tip	0.732316
28	tip	1.54975
29	tip	8.08926
30	tip	7.27183
31	tip	4.81951
32	tip	1.54975
33	tip	9.72414
34	tip	2.91215
35	tip	18.4435
36	tip	3.18463
37	tip	19.2609
38	tip	26.3454
39	tip	0.732316
40	tip	42.4217
41	tip	5.09199
42	tip	0.732316
43	tip	22.8032
44	tip	2.91215
45	tip	17.8985
46	tip	2.91215
47	tip	29.3427
48	tip	26.6179
49	tip	25.8004
50	tip	24.438
51	tip	21.4408
52	tip	11.359
53	tip	0.459837
54	tip	5.63695
55	tip	35.3372
56	tip	34.5198
57	tip	21.7132
58	tip	12.9939
59	tip	44.329
60	tip	15.9912
61	tip	9.45166
62	tip	13.8113
63	tip	22.8032
64	tip	54.9557
65	tip	5.36447
66	tip	7.81678
67	tip	16.2637

## Sheet: Supplementary Fig S3
# sample	Ymax	Y	Xmax	X	Y/Ymax	X/Xmax
1	1.2924	0.636622	0.798758	0.353931	0.492591	0.443102
2	1.30632	0.655176	0.800658	0.489593	0.501544	0.611488
3	1.20194	0.617142	0.59996	0.317061	0.513455	0.528469
4	1.3157	0.709893	0.830227	0.589052	0.539554	0.709507
5	1.29899	0.74397	0.813183	0.231376	0.572731	0.284531
6	1.32544	0.778569	0.812194	0.287638	0.587404	0.35415
7	1.25363	0.754382	0.794863	0.367749	0.601757	0.462657
8	1.23644	0.748311	0.745608	0.479533	0.605214	0.643143
9	1.26986	0.793629	0.797951	0.310871	0.624971	0.389587
10	1.26	0.79	0.72	0.33	0.626984	0.458333
11	1.29469	0.819623	0.781732	0.254344	0.633063	0.325359
12	1.31	0.829727	0.783699	0.290795	0.633379	0.371055
13	1.26468	0.839787	0.808377	0.420481	0.664031	0.520154
14	1.25613	0.843089	0.794909	0.474736	0.67118	0.597221
15	1.27404	0.858005	0.748137	0.385811	0.673454	0.515695
16	1.31274	0.887851	0.838302	0.383105	0.676332	0.457002
17	1.27697	0.894124	0.808654	0.497885	0.700194	0.615696
18	1.28136	0.901633	0.769846	0.435078	0.703651	0.56515
19	1.30615	0.938669	0.853292	0.45038	0.718653	0.527815
20	1.34	0.97	0.74	0.36	0.723881	0.486486
21	1.24575	0.918827	0.796262	0.349547	0.73757	0.438986
22	1.15	0.85	0.7	0.4	0.73913	0.571429
23	1.24	0.92	0.75	0.37	0.741935	0.493333
24	1.24715	0.931715	0.866625	0.43287	0.747076	0.499489
25	1.25688	0.948484	0.851574	0.409515	0.754631	0.480891
26	1.26	0.96	0.7	0.39	0.761905	0.557143
27	1.25	0.97	0.74	0.29	0.776	0.391892
28	1.26	0.98	0.79	0.35	0.777778	0.443038
29	1.27294	0.990477	0.79401	0.336124	0.778099	0.423325
30	1.22	0.95	0.71	0.3	0.778689	0.422535
31	1.21759	0.972353	0.805064	0.368172	0.798586	0.45732
32	1.26707	1.01238	0.817422	0.417249	0.798992	0.510445
33	1.19683	0.960195	0.740602	0.306282	0.80228	0.413558
34	1.1943	0.960262	0.769413	0.419055	0.804039	0.544643
35	1.26	1.02	0.81	0.34	0.809524	0.419753
36	1.25	1.02	0.7	0.3	0.816	0.428571
37	1.32	1.09	0.85	0.49	0.825758	0.576471
38	1.27	1.05	0.81	0.43	0.826772	0.530864
39	1.24	1.05	0.82	0.26	0.846774	0.317073
40	1.23	1.07	0.74	0.34	0.869919	0.459459
41	1.34	1.17	0.76	0.4	0.873134	0.526316
42	1.23807	1.08867	0.796933	0.398783	0.879328	0.500397
43	1.28924	1.1442	0.901587	0.509231	0.887495	0.564816
44	1.26	1.15	0.79	0.38	0.912698	0.481013
45	1.20005	1.10046	0.791166	0.466351	0.91701	0.589447

## Sheet: Supplementary Table S1
Section of the fruit	sample	Mass (g)	Surface area fruit (cm2)	Cavity width (um)	Cavity length (um)	depth (um)	Volumen (mm3)	ratio (W/L)
Tip	1	10.21	23.2299	2824.71	3521.43	708.267	2.77973	0.80215
Tip	2	10.21	23.2299	3585.87	3526.57	984.266	4.23746	1.01682
Tip	3	10.87	24.2023	2626.5	2834.81	742.739	2.10725	0.926518
Tip	4	10.87	24.2023	2747.21	2925.75	851.132	2.56706	0.938976
Tip	5	12.45	26.4509	2669.35	3015.48	931.797	2.98951	0.885216
Tip	6	12.45	26.4509	2252.45	3128.33	750.682	2.15542	0.720018
Tip	7	11.6	25.2543	2766.02	3553.8	786.816	3.11241	0.778328
Tip	8	11.6	25.2543	3040.94	3930.12	1011.99	4.47718	0.773754
Tip	9	10.12	23.0956	2485.22	2821.78	802.821	2.25126	0.88073
Tip	10	10.12	23.0956	2551.75	2913.62	860.036	2.51259	0.8758
Tip	11	10.19	23.2001	2398.89	3054.25	690.052	2.05127	0.785427
Tip	12	10.19	23.2001	2591.49	2951.5	755.487	2.29146	0.878028
Tip	13	10.22	23.2448	2349.8	2651.63	762.289	2.00567	0.886169
Tip	14	10.22	23.2448	2251.85	3114.44	815.814	2.27948	0.723036
Tip	15	11.45	25.0401	2511.26	2765.46	711.133	2.03573	0.908083
Tip	16	11.45	25.0401	2349.74	2743.93	597.376	1.54062	0.856338
equator	1	10.21	23.2299	3110.51	3352.39	724.752	3.01478	0.927849
equator	2	10.21	23.2299	3409.31	3377.64	808.197	3.61871	1.00938
equator	3	10.87	24.2023	2692.82	3130.81	867.979	2.69283	0.860105
equator	4	10.87	24.2023	2395.34	2745.31	724.922	1.84445	0.872521
equator	5	12.45	26.4509	2482.49	2863.9	768.182	2.27822	0.866821
equator	6	12.45	26.4509	2377.22	2928.54	804.058	2.29356	0.811743
equator	7	11.6	25.2543	3471.17	4301.9	1106.08	5.90942	0.806891
equator	8	11.6	25.2543	3523.11	3334.63	1059.79	4.59939	1.05652
equator	9	10.12	23.0956	2823.53	3515.21	876.07	3.22132	0.803232
equator	10	10.12	23.0956	2779.82	3147.65	932.567	3.10886	0.883139
equator	11	10.19	23.2001	2517.55	2551.52	712.258	1.8404	0.986686
equator	12	10.19	23.2001	2245.33	3003.78	700.366	1.99417	0.747502
equator	13	10.22	23.2448	2401.74	2527.05	685.07	1.73846	0.950412
equator	14	10.22	23.2448	2373.36	2823.37	704.211	1.93878	0.840612
equator	15	11.45	25.0401	2470.15	2748.36	836.517	2.36608	0.898773
equator	16	11.45	25.0401	2319.24	2878.86	579.465	1.58902	0.805609
clayx-end	1	10.21	23.2299	3651.48	3720.24	990.127	5.12419	0.981518
clayx-end	2	10.21	23.2299	2913.61	3204.39	711.638	2.69595	0.909257
clayx-end	3	10.87	24.2023	2059.5	2544.72	615.873	1.33437	0.809324
clayx-end	4	10.87	24.2023	2403.04	2526.04	465.789	1.25625	0.951308
clayx-end	5	12.45	26.4509	2786.22	2770.86	860.858	2.65896	1.00554
clayx-end	6	12.45	26.4509	2757.31	3354.16	862.366	3.08375	0.822059
clayx-end	7	11.6	25.2543	2704.47	3307.06	888.002	3.24212	0.817787
clayx-end	8	11.6	25.2543	2527.65	3435.58	762.377	2.68836	0.735727
clayx-end	9	10.12	23.0956	2325.13	2855.46	761.309	2.02105	0.814278
clayx-end	10	10.12	23.0956	2432.8	2672.15	829.074	2.13592	0.91043
clayx-end	11	10.19	23.2001	2254.94	2658.52	570.468	1.38074	0.848195
clayx-end	12	10.19	23.2001	1988.17	2254.06	502.736	1.00948	0.882039
clayx-end	13	10.22	23.2448	2340.05	2869.11	516.03	1.49315	0.815599
clayx-end	14	10.22	23.2448	2680.45	3362.86	867.41	3.15657	0.797076
clayx-end	15	11.45	25.0401	2361.11	2684.05	714.343	1.82159	0.879683
clayx-end	16	11.45	25.0401	2309.58	2907.22	709.537	2.02937	0.79443
